# Supplementary material for: Refined analytical pipeline for the pharmacodynamic assessment of T-cell responses to vaccine antigens
Source: Front Immunol. 2024 Apr 24;15:1404121. doi: 10.3389/fimmu.2024.1404121 (PMC11076743; doi:10.3389/fimmu.2024.1404121)
Supplement: Supplementary file 2 [file Table_1.xlsx]

## Sheet: Sheet1
	Relevant HD	Peptide name	Amino acid (aa) sequence	Length (aa)	Source	HLA class I allele
	HD008	#1_short	H-VSDGGPNLY-OH	9	Influenza_PB1	A01:01
		#2_short	H-CTELKLSDY-OH	9	Influenza_NP	A01:01
		#4_short	H-GLCTLVAML-OH	9	EBV_BMLF1	A02:01
	HD008 HD011	#5_short	H-NLVPMVATV-OH	9	HCMV pp65	A02:01
		#5_long	H-PWQAGILARNLVPMVATVQGQNLKYQE-OH	27		NA
	HD011	#10_short	H-IVTDFSVIK-OH	9	EBV_EBNA_3B	A01:01, A68:01
		#10_long	H-AKSTKKCRAIVTDFSVIKAIEEEHRKK-OH	27		NA
	HD005	#15_short	H-RAKFKQLL-OH	8	EBV_BZLF_1	B08:01
		#15_long	H-YKNRVASRKCRAKFKQLLQHYREVAAA-OH	27		NA
		#16_short	H-FLRGRAYGL-OH	9	EBV_EBNA_3A	B08:01
		#16_long	H-ETAQAWNAGFLRGRAYGLDLLRTEEEH-OH	27		NA
	HD011 HD005	C22 27mer	H-QIETQQRKFKASRASILSEMKMLKEKR-OH	27	CT26 mouse cell line	NA
		C23 9mer	H-SGPSYATYL-OH	9	CT26 mouse cell line	NA
		C25 27mer	H-DTLSAMSNPRAMQVLLQIQQGLQTLAT-OH	27	CT26 mouse cell line	NA
		C30 27mer	H-DGQLELLAQGALDNALSSMGALHALRP-OH	27	CT26 mouse cell line	NA
		C38 27mer	H-RLHVVKLLASALSTNAAALTQELLVLD-OH	27	CT26 mouse cell line	NA
	MM110234	MART-1	H-ELAGIGILTV-OH	10	MART-1	A02:01
		NY-ESO-1	H-SLLMWITQC-OH	9	NY-ESO-1	A02:01
		MAGE-3	H-KVAELVHFL-OH	9	MAGE-3	A02:01
		gp100	H-IMDQVPFSV-OH	9	gp100	A02:01
		ctrl. Peptide	H-KMMDKVEFV-OH	9	SysC	A02:01
